# Supplementary material for: FAK Inhibitor-Based Combinations with MEK or PKC Inhibitors Trigger Synergistic Antitumor Effects in Uveal Melanoma
Source: Cancers (Basel). 2023 Apr 13;15(8):2280. doi: 10.3390/cancers15082280 (PMC10136875; doi:10.3390/cancers15082280)
Supplement: Supplementary file 1 [file cancers-15-02280-s001.zip]

Archive with 2 entries (2 files):
- REV Supp_Figures.pptx
- REV Supp_Tables.pdf
